# Supplementary material for: Preliminary Results: The Impact of Smartphone Use and Short-Wavelength Light during the Evening on Circadian Rhythm, Sleep and Alertness
Source: Clocks Sleep. 2021 Jan 22;3(1):66–86. doi: 10.3390/clockssleep3010005 (PMC7838958; doi:10.3390/clockssleep3010005)
Supplement: Supplementary file 1 [file clockssleep-03-00005-s001.zip]

Archive with 11 entries (11 files):
- Figure_S1.jpg
- Figure_S2.jpg
- Figure_S3.jpeg
- Figure_S4.jpeg
- Figure_S5.jpeg
- Figure_S6.jpeg
- Figure_S7.jpg
- Figure_S8.jpg
- Report_S1.pdf
- Report_S2.pdf
- Table_S1.pdf
